# Supplementary material for: Anesthetic Strategy, Functional Outcomes, and Infectious Complications After Mechanical Thrombectomy for Acute Ischemic Stroke
Source: J Clin Med. 2026 Jun 26;15(13):4993. doi: 10.3390/jcm15134993 (PMC13362634; doi:10.3390/jcm15134993)
Supplement: Supplementary file 1 [file jcm-15-04993-s001.zip]

Archive with 10 entries (10 files):
- Supplementary Figure S1 Additional adjusted analysis for mortality at 90 days.pdf
- Supplementary Figure S2 Additional adjusted analysis for functional independence at 90 days.pdf
- Supplementary Figure S4 Exploratory pooled comparison of randomized trials evaluating.pdf
- Supplementary Table S1. Occluded vessels according to anesthetic strategy.pdf
- Supplementary Table S2. Model stability diagnostics for the main multivariable logistic regression models.pdf
- Supplementary Table S3. Covariate balance before and after propensity score matching..pdf
- Supplementary Table S4 Outcomes after propensity score matching..pdf
- Supplementary Table S5. Exploratory subgroup analysis among patients treated under general anesthesia.pdf
- Supplementary Table S6. Randomized studies investigating type of anesthesia..pdf
- Supplementary Figure S3 Love plot before and after propensity score matching. Cohort balance before and after propensity score matching.jpg
